# Supplementary material for: SLC6A14 Depletion Contributes to Amino Acid Starvation to Suppress EMT-Induced Metastasis in Gastric Cancer by Perturbing the PI3K/AKT/mTORC1 Pathway
Source: Biomed Res Int. 2022 Jul 12;2022:7850658. doi: 10.1155/2022/7850658 (PMC9296317; doi:10.1155/2022/7850658)
Supplement: Supplementary Materials — Supplemental Materials and Methods. High-Content Screening. Supplementary Fig. S1: upregulated mRNAs (∗P < 0.05, FC ≥ 3.0) in MKN28-M (A) and SGC7901-M (B), as compared with MKN-28-NM and SGC7901-NM cells, respectively. These transcripts were sequenced from high to low by a multiple of fold change. Supplementary Fig. S2: the details of the DEGs that enriched in the PI3K signaling pathway in MKN28-M cells with SLC6A14 knockdown were shown. [file 7850658.f1.zip]

Archive with 4 entries (4 files):
- Supplementary Fig. S1A.pdf
- Supplementary Fig. S1B.pdf
- Supplementary Fig. S2.pdf
- Supplementary Materials and Methods.docx
